# Supplementary material for: Dissecting the Isoform-Specific Roles of FTZ-F1 in the Larval–Larval and Larval–Pupal Ecdyses in Henosepilachna vigintioctopunctata
Source: Insects. 2022 Feb 25;13(3):228. doi: 10.3390/insects13030228 (PMC8951217; doi:10.3390/insects13030228)
Supplement: Supplementary file 1 [file insects-13-00228-s001.zip]

Archive with 1 entries (1 files):
- insects-1551921-supplementary.pdf
